# Supplementary material for: Regulation of BCR-mediated Ca2+ mobilization by MIZ1-TMBIM4 safeguards IgG1+ GC B cell-positive selection
Source: Sci Immunol. Author manuscript; Available in PMC 2024 Apr 29. (PMC7615907; doi:10.1126/sciimmunol.adk0092)
Supplement: Data file S1 [file EMS195667-supplement-Data_file_S1.xlsx]

## Sheet: Fig.1C
					Cell type	MFI of MIZ1
					Naive	1471	1744	1672	1983
					MYC-ve GC	3267	4314	3508	4131
					MYC+ GC	4029	5096	5017	5169
					Naive vs MYC-ve GC		P = 0.0014
					MYC-ve GC vs MYC+ GC		P = 0.0098

## Sheet: Fig.1D
					% of MIZ1 colocalizing with MYC in MYC+ GC B cells
				Cell1	67.28
				Cell2	38.47
				Cell3	53.19
				Cell4	22
				Cell5	76.15
				Cell6	68.56
				Cell7	27.71
				Cell8	35.68
				Cell9	60.66
				Cell10	77.39
				Cell11	35.82
				Cell12	69.1
				Cell13	25.69
				Cell14	83.14
				Cell15	21.55
				Cell16	27.63
				Cell17	12.75
				Cell18	46.4
				Cell19	37.63
				Cell20	33.45

## Sheet: Fig.2C
					eYFP+ GC B cells			eYFP+ IgM+ GCBs			eYFP+ IgG1+ GCBs		(number / 106 splenocytes)
					Ctrl	MIZ1KO		Ctrl	MIZ1KO		Ctrl	MIZ1KO
					3337.13	929.839		1862.12	612.764		563.975	141.336
					2303.27	1829.48		866.028	1260.51		753.168	184.777
					1518.5	1640.43		709.138	1254.93		432.772	116.307
					1727.17	1229.07		889.49	883.699		309.163	118.605
					1320.68	1672.04		735.619	1218.91		138.671	144.631
					2114.04	1634.32		1105.64	1130.95		372.071	241.88
					1644.01	1075.66		928.868	864.831		256.466	105.092
					1598.98	546.951		743.526	364.816		295.812	115.954
					691.334	311.163		313.866	235.239		285.521	51.3419
					1185.07	233.52		700.378	166.733		379.223	40.1655
					1472.63	1205.51		715.699	923.421		555.182	148.278
					2439.74			1236.95			917.344
					1891.7			887.206			745.329
					P = 0.0148			P = 0.5785			P = 0.0001

## Sheet: Fig.2D
						eYFP+ plasma cells		number / 106 splenocytes
						Ctrl	MIZ1KO
						116.479	54.2326
						144.803	42.7669
						190.562	47.6884
						96.327	42.16
						239.7	73.36
						115.83	47.88
						201.6	54.6
						183.54
						P <0.0001

## Sheet: Fig.2E
			Anti-HEL IgM Ab (absorbance)															% anti-HEL IgM Ab titer
		Dilutions	Ctrl						MIZ1KO									Ctrl	MIZ1KO
		30	1.8854	1.9424	1.8302	2.1618	2.33	2.1386	1.8712	1.7884	2.0536	2.076	2.545	2.2434	2.6018			0.8	0.784
		90	1.9222	1.9122	1.821	2.1064	2.1894	2.0468	1.7964	1.6832	2.0094	1.9558	2.1386	1.9854	1.958			1.04	0.408
		270	1.5992	1.6154	1.459	1.8304	1.7254	1.7486	1.3694	1.1726	1.4836	1.3646	1.6906	1.3104	1.0974			0.88	0.6
		810	0.9218	1.0478	0.9508	1.3002	1.0026	1.1526	0.8748	0.5808	0.7488	0.6816	1.0936	0.6596	0.4994			1.52	0.52
		2430	0.4272	0.491	0.4712	0.6542	0.4634	0.568	0.3714	0.2716	0.3424	0.301	0.5148	0.2948	0.2298			0.96	1.04
		7290	0.2074	0.2422	0.2354	0.3214	0.2284	0.28	0.1954	0.1726	0.1958	0.18	0.2556	0.1696	0.143			1.28	0.48
		21870	0.162	0.1572	0.1674	0.176	0.147	0.1592	0.1588	0.1444	0.1452	0.145	0.1534	0.166	0.1128				0.344
		65610	0.164	0.1508	0.1496	0.1338	0.1404	0.1262	0.1494	0.1386	0.1424	0.134	0.1198	0.1116	0.1198
																		P = 0.0059
			Anti-HEL IgG1 Ab (absorbance)															% anti-HEL IgG1 Ab titer
		Dilutions	Ctrl						MIZ1KO									Ctrl	MIZ1KO
		30	1.8112	1.8728	1.8592	1.8238	1.7679	1.7781	1.7744	1.7042	1.6558	1.7468	1.6919	1.6926	1.708			0.847826	0.586957
		90	1.8525	1.8641	1.7668	1.718	1.6826	1.6781	1.7914	1.6694	1.6086	1.6645	1.6144	1.6327	1.6133			1.41304	0.147826
		270	1.8256	1.795	1.7186	1.6905	1.6416	1.6578	1.6928	1.451	1.4791	1.6141	1.5224	1.526	1.544			0.869565	0.173913
		810	1.7233	1.7765	1.6672	1.6552	1.6167	1.5888	1.3827	0.8964	0.9921	1.4801	1.321	1.3401	1.3065			1	0.347826
		2430	1.2817	1.5229	1.2822	1.3501	1.3282	1.359	0.7232	0.3547	0.4518	1.0436	0.7207	0.7809	0.6825			1	0.336957
		7290	0.6239	0.9266	0.6793	0.732	0.7566	0.8459	0.3071	0.1616	0.2079	0.5222	0.3265	0.349	0.3146			1.1087	0.369565
		21870	0.2718	0.4115	0.309	0.3349	0.3577	0.4102	0.1418	0.0891	0.1198	0.2423	0.169	0.1784	0.1582				0.326087
		65610	0.1418	0.1818	0.1817	0.2073	0.2	0.2092	0.0858	0.069	0.1056	0.1595	0.1096	0.1131	0.111
																		P <0.0001

## Sheet: Fig.2F
				IgM (Relative Affinity maturation to HEL3X)				IgG1 (Relative Affinity maturation to HEL3X)
				Ctrl	MIZ1KO			Ctrl	MIZ1KO
				0.971037	0.843206			1.10861	1.04183
				1.06184	0.831527			1.1975	0.827849
				1.1178	1.32618			1.20689	1.23034
				1.40325	0.77575			1.23102	0.872907
				1.43117	0.924594			1.14715	0.620806
				1.05272	1.06707			0.963121	0.985746
				1.17731	0.906283			1.5112	0.737427
				0.662278				1.23162
				P = 0.1946				P = 0.0067

## Sheet: Fig.2G
			Anti-HEL3X IgM Ab (absorbance)											% anti-HEL IgM Ab titer
		Dilutions	Ctrl				MIZ1KO							Ctrl	MIZ1KO
		30	2.6973	2.6982	2.7481	2.652	2.5607	2.5608	2.5654	2.6971	2.4874	2.6883		1.14286	0.409524
		90	2.6101	2.6545	2.6379	2.6581	2.3229	2.3107	2.5215	2.4659	2.0768	2.0361		1.14286	0.522143
		270	2.112	2.1338	1.9879	2.1811	1.4552	1.4985	1.8253	1.7432	1.1709	1.1433		0.857143	0.716667
		810	1.3006	1.2905	1.0921	1.3444	0.6992	0.7298	0.9105	0.8808	0.5257	0.4672		0.666667	0.69619
		2430	0.5778	0.5696	0.4716	0.6107	0.3212	0.3014	0.4285	0.4492	0.2472	0.2186			0.358333
		7290	0.2313	0.2259	0.1923	0.2423	0.1243	0.13	0.1883	0.1814	0.1197	0.0918			0.337857
		21870	0.1018	0.1029	0.0897	0.1124	0.0593	0.0626	0.0865	0.0998	0.0508	0.0475
		65610	0.0635	0.0619	0.0603	0.0568	0.0447	0.043	0.0532	0.0691	0.0459	0.031		P = 0.0076
			Anti-HEL3X IgG1 (absorbance)											% anti-HEL IgG1 Ab titer
		Dilutions	Ctrl				MIZ1KO							Ctrl	MIZ1KO
		30	1.7125	1.6688	2.3011	2.4071	1.0492	0.8425	1.4499	0.8586	1.5694	1.0205		0.717949	0.117897
		90	1.5281	1.6459	2.0524	2.4458	0.8789	0.8091	1.2739	1.005	1.2463	0.7288		0.923077	0.107179
		270	1.4994	1.4933	1.6891	2.2142	0.4982	0.6598	0.9621	0.8113	0.9203	0.4809		1.07692	0.493026
		810	1.0598	1.1393	1.3265	1.867	0.2628	0.4279	0.613	0.5024	0.4891	0.2742		1.07692	0.310821
		2430	0.575	0.6685	0.745	1.2841	0.1215	0.1949	0.2649	0.2316	0.2199	0.1309			0.407282
		7290	0.1952	0.2551	0.2756	0.5908	0.0623	0.093	0.1195	0.1007	0.1065	0.0654			0.0643077
		21870	0.0844	0.09	0.1085	0.205	0.0375	0.0468	0.0513	0.0604	0.0478	0.0441
		65610	0.0497	0.0495	0.0528	0.0971	0.0135	0.0313	0.0369	0.0308	0.0345	0.0357		P = 0.0003

## Sheet: Fig.2H
					IgM (Relative Affinity maturation NP7/NP46)				IgG1 (Relative Affinity maturation NP7/NP46)
					Ctrl	MIZ1KO			Ctrl	MIZ1KO
					0.850171	0.702276			0.761791	0.371373
					1.30026	1.03614			0.926671	0.62547
					1.03614	0.808699			1.07333	0.304716
					0.963855	0.713789			1.07547	0.63381
					P = 0.1205				P = 0.0057

## Sheet: Fig.3C
						% eYFP+ IgM+ Activ-B			% eYFP+ IgG1+ Activ-B
						Ctrl	MIZ1KO		Ctrl	MIZ1KO
						36.2	46		27.9	22.2
						45.4	42.6		18.6	26.6
						49.9	52.2		16.1	18
						24.1	32.3		33.5	32.7
						32.4	43.1		25.6	22.3
						25.9	44.8		41.4	25.8
						31.6	35.9		35.8	37.9
						26.1	40.9		43.1	26.9
						P = 0.0560			P = 0.3893

## Sheet: Fig.3E
				Number of IgM+ B cells (per 106 splenocytes)
			Time points	Ctrl								MIZ1KO
			D4	398.208	366.292	286.06	120.82	234.218	225.09	215.808	241.682	229.591	302.884	257.449	263.066	310.097	282.024	189.302	238.652		P = 0.9568
			D5	1837.61	3228.39	1021.19	491.872	801.204	1022.56			2848.7	2684.02	3122.98	1240.42	2956.85	2270.66				P = 0.0476
			D6	1658.15	1907.74	1766.98	3212.62	2570.86	4279.25			2785.76	4000.59	3819.16	3401.55	3220.3	5685.47				P = 0.0589
			D7	313.866	700.378	715.699	1236.95	887.206	1862.12	866.028	709.138	864.831	364.816	235.239	166.733	923.421	612.764	2005.35	1260.51		P = 0.6987
				Number of IgG1+ B cells (per 106 splenocytes)
			Time points	Ctrl								MIZ1KO
			D4	306.906	150.067	92.2958	132.748	141.95	279.657	193.151	287.039	110.802	189.125	88.7755	199.461	128.917	135.73	167.477	129.289		P = 0.1129
			D5	2369.55	4431.88	1504.05	812.202	816.362	657.843			2092.57	2179.68	2454.72	305.333	652.576	435.156				P = 0.5787
			D6	1645.46	3939.75	2002.27	2296.66	1705	2809.61			1191.99	1402.07	1822.34	693.916	846.244	1872.36				P = 0.0225
			D7	285.521	379.223	555.182	917.344	745.329	563.975	753.168	432.772	105.092	115.954	51.3419	40.1655	148.278	141.336	199.18	184.777		P < 0.0001

[truncated: 33 more sheets: Fig.3F, Fig.4A, Fig.4B, Fig.4C, Fig.4D, Fig.4F, Fig.4G, Fig.5C, Fig.5D, Fig.5E, Fig.5F, Fig.6B, Fig.6C, Fig.6D, Fig.6E, Fig.6F, Fig.7A, Fig.7E, Fig.7F, Fig.7G …]
